# Supplementary material for: In Situ Harvesting and Molecular Identification for the Germinating Species Diversity of Dinoflagellate Resting Cysts in Jiaozhou Bay, China
Source: Life (Basel). 2025 Oct 27;15(11):1670. doi: 10.3390/life15111670 (PMC12653938; doi:10.3390/life15111670)
Supplement: Supplementary file 1 [file life-15-01670-s001.zip]

Archive with 1 entries (1 files):
- life-3913630-supplementary.pdf
